# Supplementary material for: Inhibition of Browning in Apples Using Betacyclodextrin-Assisted Extracts of Green Rooibos (Aspalathus linearis)
Source: Foods. 2023 Feb 1;12(3):602. doi: 10.3390/foods12030602 (PMC9914553; doi:10.3390/foods12030602)
Supplement: Supplementary file 1 [file foods-12-00602-s001.zip]

Archive with 1 entries (1 files):
- foods-2088540-supplementary.pdf
